# Supplementary material for: Simulation of sorghum introduction and its impacts on land use change—A case study on Lubelski region of Eastern Poland
Source: Glob Change Biol Bioenergy. 2020 Feb 27;12(4):252–74. doi: 10.1111/gcbb.12669 (PMC7188299; doi:10.1111/gcbb.12669)
Supplement: Supplementary file 1 [file GCBB-12-252-s001.xlsx]

## Sheet: DESCRIPTION
Category:	AGRICULTURAL CENSUS
	Both the census of population and housing, and the agricultural census, are obligatory surveys, conducted pursuant to Act of censuses. At the same time, they are largest statistical undertakings implemented not only in Poland and globally. The implementation of such projects requires full mobilisation on the part citizens and the State. Censuses constitute important moments in the life of nation,…
Group:	AGRICULTURAL CENSUS 2010 BY HOLDINGS HEADQUARTER
	Data was presented according to the headquarter of the holding. The holder declared where is the headquarters of his farm. Holder is a natural person, legal person or an organizational unit without legal personality, actually use farm, regardless of whether it is owned, rented the farm, or uses them otherwise, and irrespective of whether the land included in the farm is located in one or several …
Subgroup:	Sown area by agricultural holding type
	NP- Powierzchnia zasiewów to powierzchnia wszystkich upraw zasianych i zasadzonych w gospodarstwie rolnym. Do powierzchni pod zasiewami nie zaliczamy powierzchni szkółek drzew i krzewów ozdobnych, szkółek drzew leśnych do celów handlowych, uprawy wikliny, drzew i krzewów owocowych rosnących poza plantacjami, a także innych upraw trwałych oraz powierzchni upraw trwałych pod osłonami itp. Nie zalic…
Last update:	18/12/2014
Dimensions:	Systematic of agricultural holdings; Type of crops; Year
Footnotes:	The '-' sign means no information due to: changes in the level of presentation, changes made to the list of territorial units or modification of the list of variables in a given statistical period; # - Statistical confidentiality

## Sheet: source_data
ID	Gmina name
0601011	Międzyrzec Podlaski (1)
0601021	Terespol (1)
0601032	Biała Podlaska (2)
0601042	Drelów (2)
0601052	Janów Podlaski (2)
0601062	Kodeń (2)
0601072	Konstantynów (2)
0601082	Leśna Podlaska (2)
0601092	Łomazy (2)
0601102	Międzyrzec Podlaski (2)
0601112	Piszczac (2)
0601122	Rokitno (2)
0601132	Rossosz (2)
0601142	Sławatycze (2)
0601152	Sosnówka (2)
0601162	Terespol (2)
0601172	Tuczna (2)
0601182	Wisznice (2)
0601192	Zalesie (2)
0602011	Biłgoraj (1)
0602022	Aleksandrów (2)
0602032	Biłgoraj (2)
0602042	Biszcza (2)
0602053	Frampol (3)
0602062	Goraj (2)
0602073	Józefów (3)
0602082	Księżpol (2)
0602092	Łukowa (2)
0602102	Obsza (2)
0602112	Potok Górny (2)
0602123	Tarnogród (3)
0602132	Tereszpol (2)
0602142	Turobin (2)
0603011	Rejowiec Fabryczny (1)
0603022	Białopole (2)
0603032	Chełm (2)
0603042	Dorohusk (2)
0603052	Dubienka (2)
0603062	Kamień (2)
0603072	Leśniowice (2)
0603082	Rejowiec Fabryczny (2)
0603092	Ruda-Huta (2)
0603102	Sawin (2)
0603112	Siedliszcze (2)
0603122	Wierzbica (2)
0603132	Wojsławice (2)
0603142	Żmudź (2)
0603152	Rejowiec (2)
0604011	Hrubieszów (1)
0604022	Dołhobyczów (2)
0604032	Horodło (2)
0604042	Hrubieszów (2)
0604052	Mircze (2)
0604062	Trzeszczany (2)
0604072	Uchanie (2)
0604082	Werbkowice (2)
0605012	Batorz (2)
0605022	Chrzanów (2)
0605032	Dzwola (2)
0605042	Godziszów (2)
0605053	Janów Lubelski (3)
0605062	Modliborzyce (2)
0605072	Potok Wielki (2)
0606011	Krasnystaw (1)
0606022	Fajsławice (2)
0606032	Gorzków (2)
0606042	Izbica (2)
0606052	Krasnystaw (2)
0606062	Kraśniczyn (2)
0606072	Łopiennik Górny (2)
0606092	Rudnik (2)
0606102	Siennica Różana (2)
0606112	Żółkiewka (2)
0607011	Kraśnik (1)
0607023	Annopol (3)
0607032	Dzierzkowice (2)
0607042	Gościeradów (2)
0607052	Kraśnik (2)
0607062	Szastarka (2)
0607072	Trzydnik Duży (2)
0607082	Urzędów (2)
0607092	Wilkołaz (2)
0607102	Zakrzówek (2)
0608011	Lubartów (1)
0608022	Abramów (2)
0608032	Firlej (2)
0608042	Jeziorzany (2)
0608052	Kamionka (2)
0608063	Kock (3)
0608072	Lubartów (2)
0608082	Michów (2)
0608092	Niedźwiada (2)
0608103	Ostrów Lubelski (3)
0608112	Ostrówek (2)
0608122	Serniki (2)
0608132	Uścimów (2)
0609013	Bełżyce (3)
0609022	Borzechów (2)
0609033	Bychawa (3)
0609042	Garbów (2)
0609052	Głusk (2)
0609062	Jabłonna (2)
0609072	Jastków (2)
0609082	Konopnica (2)
0609092	Krzczonów (2)
0609102	Niedrzwica Duża (2)
0609112	Niemce (2)
0609122	Strzyżewice (2)
0609132	Wojciechów (2)
0609142	Wólka (2)
0609152	Wysokie (2)
0609162	Zakrzew (2)
0610012	Cyców (2)
0610022	Ludwin (2)
0610033	Łęczna (3)
0610042	Milejów (2)
0610052	Puchaczów (2)
0610062	Spiczyn (2)
0611011	Łuków (1)
0611021	Stoczek Łukowski (1)
0611032	Adamów (2)
0611042	Krzywda (2)
0611052	Łuków (2)
0611062	Serokomla (2)
0611072	Stanin (2)
0611082	Stoczek Łukowski (2)
0611092	Trzebieszów (2)
0611102	Wojcieszków (2)
0611112	Wola Mysłowska (2)
0612012	Chodel (2)
0612022	Józefów nad Wisłą (2)
0612032	Karczmiska (2)
0612042	Łaziska (2)
0612053	Opole Lubelskie (3)
0612063	Poniatowa (3)
0612072	Wilków (2)
0613012	Dębowa Kłoda (2)
0613022	Jabłoń (2)
0613032	Milanów (2)
0613043	Parczew (3)
0613052	Podedwórze (2)
0613062	Siemień (2)
0613072	Sosnowica (2)
0614011	Puławy (1)
0614022	Baranów (2)
0614032	Janowiec (2)
0614043	Kazimierz Dolny (3)
0614052	Końskowola (2)
0614062	Kurów (2)
0614072	Markuszów (2)
0614083	Nałęczów (3)
0614092	Puławy (2)
0614102	Wąwolnica (2)
0614112	Żyrzyn (2)
0615011	Radzyń Podlaski (1)
0615022	Borki (2)
0615032	Czemierniki (2)
0615042	Kąkolewnica (2)
0615052	Komarówka Podlaska (2)
0615062	Radzyń Podlaski (2)
0615072	Ulan-Majorat (2)
0615082	Wohyń (2)
0616011	Dęblin (1)
0616022	Kłoczew (2)
0616032	Nowodwór (2)
0616043	Ryki (3)
0616052	Stężyca (2)
0616062	Ułęż (2)
0617011	Świdnik (1)
0617022	Mełgiew (2)
0617033	Piaski (3)
0617042	Rybczewice (2)
0617052	Trawniki (2)
0618011	Tomaszów Lubelski (1)
0618022	Bełżec (2)
0618032	Jarczów (2)
0618042	Krynice (2)
0618052	Lubycza Królewska (2)
0618063	Łaszczów (3)
0618072	Rachanie (2)
0618082	Susiec (2)
0618092	Tarnawatka (2)
0618102	Telatyn (2)
0618112	Tomaszów Lubelski (2)
0618123	Tyszowce (3)
0618132	Ulhówek (2)
0619011	Włodawa (1)
0619022	Hanna (2)
0619032	Hańsk (2)
0619042	Stary Brus (2)
0619052	Urszulin (2)
0619062	Włodawa (2)
0619072	Wola Uhruska (2)
0619082	Wyryki (2)
0620012	Adamów (2)
0620022	Grabowiec (2)
0620032	Komarów-Osada (2)
0620043	Krasnobród (3)
0620052	Łabunie (2)
0620062	Miączyn (2)
0620072	Nielisz (2)
0620082	Radecznica (2)
0620092	Sitno (2)
0620102	Skierbieszów (2)
0620112	Stary Zamość (2)
0620122	Sułów (2)
0620133	Szczebrzeszyn (3)
0620142	Zamość (2)
0620153	Zwierzyniec (3)
0661011	Biała Podlaska (1)
0662011	Chełm (1)
0663011	Lublin (1)
0664011	Zamość (1)
Note:	The number in the parenthesis represents the urbanization property of the gmina. Specifically, 1 stands for urban city, 2 for rural area, and 3 for combined urban and rural area.
